# Supplementary material for: Ti3+ in corundum traces crystal growth in a highly reduced magma
Source: Sci Rep. 2021 Jan 28;11:2439. doi: 10.1038/s41598-020-79739-4 (PMC7844248; doi:10.1038/s41598-020-79739-4)
Supplement: Supplementary file 2 — Supplementary Table S1. [file 41598_2020_79739_MOESM2_ESM.xlsx]

## Sheet: Sheet1
Table 1. EMP traverses across zoning (5µm steps unless noted)
Traverse	point	Mg	Al	Ti	O	Total
Grain-02_1	1	0.091	51.608	1.281	46.82	99.8
Grain-02_1	2	0.077	51.645	1.136	46.75	99.608
Grain-02_1	3	0.069	51.772	1.075	46.81	99.726
Grain-02_1	4	0.062	51.747	1.026	46.75	99.585
Grain-02_1	5	0.058	51.943	0.961	46.88	99.842
Grain-02_1	6	0.055	51.665	0.912	46.6	99.232
Grain-02_1	7	0.049	51.99	0.859	46.85	99.748
Grain-02_1	8	0.045	51.964	0.806	46.79	99.605
Grain-02_1	9	0.042	52.127	0.763	46.9	99.832
Grain-02_1	10	0.038	52.18	0.693	46.9	99.811
Grain-02_1	11	0.03	52.216	0.671	46.91	99.827
Grain-02_1	12	0.031	52.167	0.623	46.84	99.661
Grain-02_1	13	0.024	52.385	0.557	46.98	99.946
Grain-02_1	14	0.021	52.239	0.505	46.82	99.585
Grain-02_1	15	0.018	52.308	0.462	46.85	99.638
Grain-02_1	16	0.014	52.431	0.419	46.93	99.794
Grain-02_1	17	0.013	52.508	0.372	46.96	99.853
Grain-02_1	18	0.012	52.376	0.32	46.81	99.518
Grain-02_1	19	0.012	52.375	0.28	46.78	99.447
Grain-02_1	20	0.013	52.452	0.271	46.85	99.586
Grain-02_1	21	0.009	52.339	0.262	46.74	99.35
Grain-02_1	22	0.012	52.447	0.254	46.83	99.543
Grain-02_1	23	0.009	52.284	0.241	46.67	99.204
Grain-02_1	24	0.009	52.425	0.242	46.8	99.476
Grain-02_1	25	0.008	52.624	0.238	46.97	99.84
Grain-02_1	26	0.008	52.49	0.234	46.85	99.582
Grain-02_1	27	0.011	52.539	0.226	46.89	99.666
Grain-02_1	28	0.011	52.505	0.22	46.86	99.596
Grain-02_1	29	0.008	52.495	0.228	46.85	99.581
Grain-02_1	30	0.009	52.545	0.225	46.89	99.669
Grain-02_1	31	0.008	52.512	0.226	46.86	99.606
Grain-02_1	32	0.007	52.515	0.226	46.87	99.618
Grain-02_1	33	0.011	52.525	0.221	46.88	99.637
Grain-02_1	34	0.009	52.621	0.218	46.96	99.808
Grain-02_1	35	0.012	52.671	0.221	47.01	99.914
Grain-02_1	36	0.008	52.67	0.221	47	99.899
Grain-02_1	37	0.013	52.529	0.223	46.88	99.645
Grain-02_1	38	0.01	52.572	0.218	46.92	99.72
Grain-02_1	39	0.013	52.535	0.22	46.88	99.648
Grain-02_1	40	0.01	52.648	0.216	46.98	99.854
Grain-02_1	41	0.012	52.58	0.219	46.92	99.731
Grain-02_1	42	0.009	52.682	0.217	47.01	99.918
Grain-02_1	43	0.008	52.582	0.217	46.92	99.727
Grain-02_1	44	0.01	52.714	0.218	47.04	99.982
Grain-02_1	45	0.009	52.686	0.215	47.01	99.92
Grain-02_1	46	0.008	52.583	0.22	46.92	99.731
Grain-02_1	47	0.012	52.748	0.22	47.07	100.05
Grain-02_1	48	0.123	51.479	1.531	46.89	100.023
Grain-02_1	49	0.119	51.759	1.465	47.1	100.443
Grain-02_1	50	0.109	51.77	1.43	47.08	100.389
Grain-02_2	1	0.011	52.39	0.222	46.76	99.383
Grain-02_2	2	0.011	52.558	0.227	46.91	99.706
Grain-02_2	3	0.118	51.368	1.537	46.8	99.823
Grain-02_2	4	0.121	51.21	1.548	46.67	99.549
Grain-02_2	5	0.116	51.343	1.588	46.81	99.857
Grain-02_2	6	0.118	51.438	1.533	46.86	99.949
Grain-02_2	7	0.111	51.512	1.449	46.86	99.932
Grain-02_2	8	0.105	51.511	1.364	46.8	99.78
Grain-02_2	9	0.091	51.583	1.308	46.82	99.802
Grain-02_2	10	0.085	51.523	1.321	46.77	99.699
Grain-02_2	11	0.097	51.452	1.352	46.73	99.631
Grain-02_2	12	0.09	51.668	1.301	46.89	99.949
Grain-02_2	13	0.089	51.686	1.275	46.88	99.93
Grain-02_2	14	0.088	51.557	1.26	46.76	99.665
Grain-02_2	15	0.082	51.746	1.198	46.88	99.906
Grain-02_2	16	0.085	51.619	1.269	46.82	99.793
Grain-02_2	17	0.088	51.553	1.322	46.8	99.763
Grain-02_2	18	0.108	51.445	1.488	46.83	99.871
Grain-02_2	20	0.087	51.642	1.375	46.91	100.014
Grain-02_2	21	0.063	51.754	1.066	46.79	99.673
Grain-02_2	22	0.017	52.325	0.422	46.84	99.604
Grain-02_2	23	0.013	52.282	0.391	46.77	99.456
Grain-02_2	24	0.016	52.289	0.363	46.76	99.428
Grain-02_2	25	0.018	52.433	0.335	46.87	99.656
Grain-05_1	1	0	52.234	0.249	46.63	99.113
Grain-05_1	2	0	52.04	0.261	46.47	98.771
Grain-05_1	3	0.007	52.136	0.262	46.55	98.955
Grain-05_1	4	0	50.34	0.313	45.1	95.753
Grain-05_1	5	0	27.578	0.78	26.25	54.608
Grain-05_1	6	0	16.193	1.269	16.88	34.342
Grain-05_1	7	0	40.223	1.617	37.47	79.31
Grain-05_1	8	0.133	50.546	2.004	46.39	99.073
Grain-05_1	9	0.099	50.918	1.906	46.63	99.553
Grain-05_1	10	0.086	51.047	1.735	46.62	99.488
Grain-05_1	11	0.083	51.098	1.617	46.59	99.388
Grain-05_1	12	0.081	51.05	1.582	46.52	99.233
Grain-05_1	13	0.082	51.004	1.565	46.47	99.121
Grain-05_1	14	0.084	50.825	1.568	46.31	98.787
Grain-05_1	15	0.08	50.755	1.568	46.25	98.653
Grain-05_1	16	0.084	50.629	1.559	46.13	98.402
Grain-05_1	17	0.078	50.53	1.554	46.04	98.202
Grain-05_1	18	0.083	50.982	1.526	46.42	99.011
Grain-05_1	19	0.077	51.106	1.545	46.54	99.268
Grain-05_1	20	0.078	50.967	1.513	46.4	98.958
Grain-05_1	21	0.075	51.034	1.507	46.45	99.066
Grain-05_1	22	0.076	51.219	1.49	46.6	99.385
Grain-05_1	23	0.07	51.324	1.476	46.68	99.55
Grain-05_2	24	0.146	49.633	2.624	46	98.403
Grain-05_2	25	0.047	51.741	1.061	46.76	99.609
Grain-05_2	26	0.037	51.869	0.902	46.76	99.568
Grain-05_2	27	0.021	52.108	0.61	46.77	99.509
Grain-05_2	28	0.017	52.131	0.555	46.75	99.453
Grain-05_2	29	0.011	52.257	0.462	46.8	99.53
Grain-05_2	30	0.008	52.401	0.422	46.9	99.731
Grain-05_2	31	0.01	52.335	0.369	46.81	99.524
Grain-05_2	32	0.009	52.285	0.355	46.75	99.399
Grain-05_2	33	0.011	52.185	0.325	46.64	99.161
Grain-05_2	34	0.011	52.155	0.302	46.6	99.068
Grain-05_2	35	0.01	51.649	0.28	46.13	98.069
Grain-05_2	36	0	52.284	0.275	46.69	99.249
Grain-05_2	37	0	52.159	0.267	46.58	99.006
Grain-05_2	38	0.007	52.185	0.259	46.6	99.051
Grain-05_2	39	0.086	51.192	1.52	46.61	99.408
Grain-05_2	40	0.132	50.514	2.347	46.59	99.583
Grain-05_3	1	0.035	51.932	0.853	46.79	99.61
Grain-05_3	2	0.026	52.186	0.718	46.92	99.85
Grain-05_3	3	0.011	52.489	0.316	46.91	99.726
Grain-05_3	4	0	52.58	0.27	46.95	99.8
Grain-05_3	5	0.008	52.683	0.253	47.04	99.984
Grain-05_3	6	0.007	52.612	0.239	46.96	99.818
Grain-05_3	7	0.007	52.568	0.23	46.92	99.725
Grain-05_3	8	0	52.608	0.223	46.95	99.781
Grain-05_3	9	0.009	52.135	0.223	46.53	98.897
Grain-05_3	10	0.008	52.596	0.224	46.94	99.768
Grain-05_3	11	0.007	52.641	0.217	46.97	99.835
Grain-05_3	12	0.008	52.627	0.218	46.96	99.813
Grain-05_3	13	0	52.682	0.222	47.01	99.914
Grain-05_3	14	0.008	52.625	0.217	46.96	99.81
Grain-05_3	15	0	52.602	0.222	46.94	99.764
Grain-05_3	16	0.01	52.473	0.217	46.83	99.53
Grain-05_3	17	0	52.656	0.221	46.99	99.867
Grain-05_3	18	0	52.621	0.216	46.95	99.787
Grain-05_3	19	0	52.58	0.217	46.92	99.717
Grain-05_3	20	0	52.662	0.223	46.99	99.875
Grain-05_3	21	0.007	52.546	0.232	46.9	99.685
Grain-05_3	22	0	52.607	0.23	46.95	99.787
Grain-05_3	23	0.007	52.512	0.228	46.87	99.617
Grain-05_3	24	0.009	52.583	0.227	46.93	99.749
Grain-05_3	25	0.007	52.601	0.23	46.95	99.788
Grain-05_3	26	0.008	52.595	0.225	46.94	99.768
Grain-05_3	27	0.01	52.641	0.23	46.98	99.861
Grain-05_3	28	0.008	52.551	0.232	46.9	99.691
Grain-05_3	29	0	52.69	0.228	47.02	99.938
Grain-05_3	30	0	52.52	0.22	46.87	99.61
Grain-05_3	31	0	52.577	0.225	46.92	99.722
Grain-05_3	32	0.007	52.374	0.241	46.75	99.372
Grain-05_3	33	0.01	52.591	0.269	46.97	99.84
Grain-05_3	34	0	52.368	0.295	46.78	99.443
Grain-05_3	35	0.011	52.509	0.318	46.93	99.768
Grain-05_3	36	0.009	52.518	0.343	46.95	99.82
Grain-05_3	37	0.009	52.45	0.374	46.91	99.743
Grain-05_3	38	0.013	52.366	0.409	46.86	99.648
Grain-05_3	39	0.015	52.441	0.445	46.95	99.851
Grain-05_3	40	0.017	52.366	0.48	46.91	99.773
Grain-05_3	41	0.016	52.456	0.519	47.02	100.011
Grain-05_3	42	0.018	52.345	0.553	46.94	99.856
Grain-05_3	43	0.014	52.271	0.598	46.9	99.783
Grain-05_3	44	0.02	52.207	0.71	46.93	99.867
Grain-05_3	45	0.028	52.162	0.848	46.98	100.018
Grain-05_3	46	0.05	51.764	1.303	46.95	100.067
Grain-05_3	47	0.083	50.808	2.401	46.85	100.142
Grain-05_3	48	0.091	51.234	1.915	46.91	100.15
Grain-05_3	50	0	52.595	0.246	46.95	99.791
Grain-05_3	51	0.007	52.585	0.247	46.94	99.779
Grain-05_3	52	0.007	52.542	0.234	46.9	99.683
Grain-05_3	53	0.008	52.71	0.228	47.04	99.986
Grain-05_3	54	0.009	52.568	0.221	46.91	99.708
Grain-05_3	55	0	52.674	0.22	47	99.894
Grain-05_3	56	0	52.618	0.22	46.95	99.788
Grain-05_3	57	0.008	52.584	0.216	46.92	99.728
Grain-05_3	58	0	52.585	0.219	46.92	99.724
Grain-03_1	1	0.024	52.178	0.768	46.94	99.91
Grain-03_1	2	0.023	52.192	0.767	46.95	99.932
Grain-03_1	3	0.022	52.109	0.773	46.88	99.784
Grain-03_1	4	0.022	52.138	0.789	46.92	99.869
Grain-03_1	5	0.023	52.023	0.789	46.82	99.655
Grain-03_1	6	0.025	52.138	0.801	46.93	99.894
Grain-03_1	7	0.022	52.069	0.8	46.86	99.751
Grain-03_1	8	0.025	52.003	0.814	46.82	99.662
Grain-03_1	9	0.025	52.075	0.828	46.89	99.818
Grain-03_1	10	0.061	51.626	1.35	46.86	99.897
Grain-03_1	11	0.05	51.651	1.27	46.82	99.791
Grain-03_1	12	0.05	51.733	1.212	46.86	99.855
Grain-03_1	13	0.042	51.743	1.115	46.8	99.7
Grain-03_1	14	0.031	51.931	0.908	46.82	99.69
Grain-03_1	15	0.027	52.115	0.812	46.92	99.874
Grain-03_1	16	0.019	52.066	0.701	46.79	99.576
Grain-03_1	17	0.03	52.008	0.919	46.89	99.847
Grain-03_1	18	0.024	51.99	0.809	46.8	99.623
Grain-03_1	19	0.024	52.076	0.769	46.85	99.719
Grain-03_1	20	0.021	52.11	0.733	46.85	99.714
Grain-03_1	21	0.022	52.203	0.682	46.9	99.807
Grain-03_1	22	0.013	52.171	0.616	46.83	99.63
Grain-03_1	23	0.015	52.208	0.59	46.84	99.653
Grain-03_1	24	0.016	52.211	0.591	46.85	99.668
Grain-03_1	25	0.015	52.247	0.588	46.88	99.73
Grain-03_1	26	0.017	52.227	0.594	46.86	99.698
Grain-03_1	27	0.019	52.212	0.593	46.85	99.674
Grain-03_1	28	0.014	52.216	0.6	46.86	99.69
Grain-03_1	29	0.013	52.21	0.598	46.85	99.671
Grain-03_1	30	0.018	52.161	0.605	46.81	99.594
Grain-03_1	31	0.015	52.161	0.61	46.81	99.596
Grain-03_1	32	0.017	52.177	0.605	46.83	99.629
Grain-03_1	33	0.012	52.23	0.605	46.87	99.717
Grain-03_1	34	0.012	52.149	0.613	46.8	99.574
Grain-03_1	35	0.015	52.205	0.612	46.85	99.682
Grain-03_1	36	0.015	52.241	0.62	46.89	99.766
Grain-03_1	37	0.017	52.164	0.624	46.83	99.635
Grain-03_1	38	0.017	52.217	0.619	46.87	99.723
Grain-03_1	39	0.014	52.144	0.63	46.81	99.598
Grain-03_1	40	0.019	52.153	0.626	46.82	99.618
Grain-03_2	1	0.019	52.102	0.68	46.81	99.611
Grain-03_2	2	0.017	51.964	0.716	46.71	99.407
Grain-03_2	3	0.025	52.147	0.786	46.93	99.888
Grain-03_2	4	0.035	51.989	0.859	46.84	99.723
Grain-03_2	5	0.091	51.063	1.624	46.57	99.348
Grain-03_2	6	0.092	51.274	1.682	46.79	99.838
Grain-03_2	7	0.088	51.242	1.624	46.72	99.674
Grain-03_2	8	0.08	51.316	1.582	46.76	99.738
Grain-03_2	9	0.079	51.189	1.573	46.64	99.481
Grain-03_2	10	0.079	51.443	1.572	46.86	99.954
Grain-03_2	11	0.073	51.337	1.575	46.76	99.745
Grain-03_2	12	0.07	51.498	1.551	46.89	100.009
Grain-03_2	13	0.07	51.465	1.494	46.82	99.849
Grain-03_2	14	0.069	51.466	1.475	46.81	99.82
Grain-03_2	15	0.065	51.656	1.433	46.95	100.104
Grain-03_2	16	0.012	52.274	0.482	46.83	99.598
Grain-03_2	17	0.01	52.212	0.421	46.73	99.373
Grain-03_2	18	0.012	52.234	0.584	46.86	99.69
Grain-03_2	19	0.077	51.367	1.414	46.69	99.548
Grain-03_2	20	0.096	51.262	1.613	46.74	99.711
Grain-03_2	21	0.096	51.06	1.633	46.57	99.359
Grain-03_2	22	0.094	51.278	1.634	46.77	99.776
Grain-03_2	23	0.085	51.239	1.588	46.69	99.602
Grain-03_2	24	0.081	51.459	1.565	46.87	99.975
Grain-03_2	25	0.067	51.62	1.436	46.92	100.043
Grain-03_2	26	0.06	51.638	1.365	46.88	99.943
Grain-03_2	27	0.056	51.627	1.357	46.86	99.9
Grain-03_2	28	0.058	51.569	1.334	46.8	99.761
Grain-03_2	29	0.056	51.326	1.314	46.57	99.266
Grain-03_2	30	0.055	51.585	1.289	46.78	99.709
Grain-03_2	31	0.043	51.673	1.121	46.74	99.577
Grain-03_2	32	0.046	51.885	1.05	46.88	99.861
Grain-03_2	33	0.041	51.93	0.944	46.85	99.765
Grain-03_2	34	0.008	52.384	0.39	46.86	99.642
Grain-03_2	35	0	52.279	0.377	46.76	99.416
Grain-03_2	36	0.007	52.363	0.374	46.83	99.574
Grain-03_2	37	0	52.486	0.375	46.94	99.801
Grain-03_2	38	0.011	52.311	0.379	46.79	99.491
Grain-03_3	1	0.095	51.146	1.654	46.66	99.555
Grain-03_3	2	0.096	51.062	1.689	46.61	99.457
Grain-03_3	3	0.097	51.159	1.654	46.67	99.58
Grain-03_3	4	0.088	51.323	1.605	46.78	99.796
Grain-03_3	5	0.015	52.229	0.478	46.79	99.512
Grain-03_3	6	0.009	52.143	0.384	46.64	99.176
Grain-03_3	7	0	52.022	0.37	46.52	98.912
Grain-03_3	8	0	52.232	0.378	46.72	99.33
Grain-03_3	9	0.009	52.012	0.382	46.52	98.923
Grain-03_3	10	0.012	52.361	0.379	46.84	99.592
Grain-03_3	11	0	52.452	0.384	46.92	99.756
Grain-03_3	12	0.008	52.425	0.381	46.89	99.704
Grain-03_3	13	0	52.371	0.384	46.84	99.595
Grain-03_3	14	0.01	52.434	0.376	46.9	99.72
Grain-03_3	15	0.008	52.404	0.371	46.87	99.653
Grain-03_3	16	0.009	52.289	0.373	46.77	99.441
Grain-03_3	17	0.009	52.169	0.376	46.66	99.214
Grain-03_3	18	0	52.194	0.375	46.68	99.249
Grain-03_3	19	0.01	52.103	0.374	46.6	99.087
Grain-03_3	20	0.012	52.229	0.376	46.72	99.337
Grain-03_3	21	0.008	52.312	0.378	46.79	99.488
Grain-03_3	22	0.009	52.445	0.378	46.91	99.742
Grain-03_3	23	0.009	52.471	0.385	46.94	99.805
Grain-03_3	24	0.008	52.368	0.379	46.84	99.595
Grain-03_3	25	0.008	52.47	0.382	46.93	99.79
Grain-03_3	26	0.008	52.396	0.391	46.87	99.665
Grain-03_3	27	0.008	52.412	0.395	46.89	99.705
Grain-03_3	28	0.013	51.819	0.535	46.46	98.827
Grain-03_3	29	0.051	51.665	1.081	46.71	99.507
Grain-03_3	30	0.069	51.358	1.431	46.68	99.538
Grain-03_3	31	0.074	51.406	1.546	46.81	99.836
Grain-03_3	32	0.079	51.398	1.56	46.81	99.847
Grain-03_3	33	0.079	51.41	1.557	46.82	99.866
Grain-03_3	34	0.074	51.509	1.574	46.92	100.077
Grain-03_3	35	0.074	51.504	1.556	46.9	100.034
Grain-03_3	36	0.077	51.223	1.554	46.65	99.504
Grain-03_3	37	0.073	51.124	1.547	46.56	99.304
Grain-03_3	38	0.079	51.45	1.56	46.86	99.949
Grain-03_3	39	0.075	51.24	1.556	46.67	99.541
Grain-03_3	40	0.074	51.156	1.544	46.58	99.354
Grain-03_3	41	0.075	51.391	1.561	46.8	99.827
Grain-03_3	42	0.068	51.553	1.566	46.95	100.137
Grain-03_3	43	0.074	51.371	1.567	46.79	99.802
Grain-03_3	44	0.069	51.385	1.563	46.8	99.817
Grain-03_3	45	0.076	51.518	1.567	46.92	100.081
Grain-03_3	46	0.076	51.463	1.549	46.86	99.948
Grain-03_3	47	0.074	51.279	1.553	46.7	99.606
Grain-03_3	48	0.069	51.277	1.542	46.69	99.578
Grain-03_3	49	0.071	51.17	1.543	46.59	99.374
Grain-03_3	50	0.075	51.234	1.533	46.65	99.492
Grain-03_3	51	0.076	51.26	1.535	46.67	99.541
Grain-03_3	52	0.072	51.438	1.544	46.83	99.884
Grain-03_3	53	0.075	51.366	1.54	46.77	99.751
Grain-11_1	1	0.014	52.132	0.385	46.64	99.171
Grain-11_1	2	0.011	52.376	0.385	46.85	99.622
Grain-11_1	3	0.013	52.323	0.385	46.81	99.531
Grain-11_1	4	0.013	52.296	0.383	46.78	99.472
Grain-11_1	5	0.014	52.303	0.378	46.78	99.475
Grain-11_1	6	0.013	52.376	0.381	46.85	99.62
Grain-11_1	7	0.01	52.281	0.376	46.76	99.427
Grain-11_1	8	0.009	52.356	0.375	46.83	99.57
Grain-11_1	9	0.01	52.496	0.377	46.95	99.833
Grain-11_1	10	0.014	46.533	0.356	41.64	88.543
Grain-11_1	11	0.012	52.3	0.365	46.77	99.447
Grain-11_1	12	0.015	52.25	0.371	46.73	99.366
Grain-11_1	13	0.01	51.964	0.372	46.48	98.826
Grain-11_1	14	0.01	52.271	0.372	46.75	99.403
Grain-11_1	15	0.012	52.072	0.366	46.57	99.02
Grain-11_1	16	0.012	52.441	0.365	46.9	99.718
Grain-11_1	17	0.013	52.388	0.372	46.86	99.633
Grain-11_1	18	0.014	52.407	0.413	46.9	99.734
Grain-11_1	19	0.018	52.277	0.47	46.83	99.595
Grain-11_1	20	0.02	51.935	0.51	46.55	99.015
Grain-11_1	21	0.018	51.427	0.515	46.1	98.06
Grain-11_1	22	0.02	52.209	0.564	46.83	99.623
Grain-11_1	23	0.019	48.843	0.543	43.82	93.225
Grain-11_1	24	0.024	52.127	0.631	46.8	99.582
Grain-11_1	25	0.023	52.16	0.676	46.86	99.719
Grain-11_1	26	0.027	52.268	0.721	46.99	100.006
Grain-11_1	27	0.03	52.116	0.777	46.9	99.823
Grain-11_1	28	0.029	52.044	0.821	46.86	99.754
Grain-11_1	29	0.032	52.033	0.845	46.87	99.78
Grain-11_1	30	0.032	52.062	0.901	46.93	99.925
Grain-11_1	31	0.038	52.099	0.96	47.01	100.107
Grain-11_1	32	0.042	51.954	0.996	46.91	99.902
Grain-11_1	33	0.042	52.088	1.051	47.06	100.241
Grain-11_1	34	0.045	52.151	1.109	47.16	100.465
Grain-11_1	35	0.046	52.109	1.147	47.15	100.452
Grain-06_1	1	0.065	51.64	1.235	46.8	99.74
Grain-06_1	2	0.047	51.872	0.999	46.84	99.758
Grain-06_1	3	0.022	52.251	0.616	46.9	99.789
Grain-06_1	4	0.008	52.545	0.307	46.95	99.81
Grain-06_1	5	0.007	52.56	0.277	46.94	99.784
Grain-06_1	6	0	52.653	0.215	46.98	99.848
Grain-06_1	7	0.007	52.691	0.189	47	99.887
Grain-06_1	8	0	52.643	0.191	46.96	99.794
Grain-06_1	9	0	52.596	0.223	46.94	99.759
Grain-06_1	10	0	52.604	0.218	46.94	99.762
Grain-06_1	11	0.008	52.589	0.221	46.93	99.748
Grain-06_1	12	0	52.682	0.226	47.01	99.918
Grain-06_1	13	0.008	52.619	0.238	46.97	99.835
Grain-06_1	14	0.007	52.552	0.235	46.91	99.704
Grain-06_1	15	0.008	52.625	0.224	46.96	99.817
Grain-06_1	16	0	52.645	0.221	46.98	99.846
Grain-06_1	17	0	52.676	0.222	47.01	99.908
Grain-06_1	18	0.007	52.603	0.223	46.94	99.773
Grain-06_1	19	0	52.606	0.224	46.94	99.77
Grain-06_1	20	0	52.744	0.197	47.05	99.991
Grain-06_1	21	0	52.664	0.177	46.96	99.801
Grain-06_1	22	0	52.579	0.189	46.9	99.668
Grain-06_1	23	0.007	52.63	0.198	46.95	99.785
Grain-06_1	24	0	52.646	0.208	46.97	99.824
Grain-06_1	25	0	52.615	0.221	46.95	99.786
Grain-06_1	26	0.007	52.592	0.238	46.94	99.777
Grain-06_1	27	0	52.596	0.247	46.95	99.793
Grain-06_1	28	0.009	52.527	0.26	46.9	99.696
Grain-06_1	29	0.009	52.484	0.279	46.88	99.652
Grain-06_1	30	0.008	52.639	0.289	47.02	99.956
Grain-06_1	31	0	52.461	0.311	46.88	99.652
Grain-06_1	32	0.011	52.444	0.371	46.9	99.726
Grain-06_1	33	0.011	52.558	0.376	47.01	99.955
Grain-06_1	34	0.012	52.398	0.359	46.86	99.629
Grain-06_1	35	0.009	52.471	0.353	46.91	99.743
Grain-06_1	36	0.012	52.52	0.342	46.95	99.824
Grain-06_1	37	0.008	52.484	0.358	46.93	99.78
Grain-06_1	38	0.048	51.928	1.119	46.97	100.065
Grain-16_3	1	0.093	51.106	2.13	46.94	100.269
Grain-16_3	2	0.017	52.256	0.71	46.97	99.953
Grain-16_3	3	0.03	51.954	1.107	46.97	100.061
Grain-16_3	4	0.029	51.834	1.052	46.83	99.745
Grain-16_3	5	0.021	52.151	0.828	46.96	99.96
Grain-16_3	6	0.018	52.064	0.903	46.93	99.915
Grain-16_3	7	0.018	52.095	0.836	46.91	99.859
Grain-16_3	8	0.021	52.094	0.922	46.97	100.007
Grain-16_3	9	0.039	51.718	1.312	46.91	99.979
Grain-16_3	10	0.036	51.918	1.229	47.03	100.213
Grain-16_3	11	0.028	51.966	1.084	46.97	100.048
Grain-16_3	12	0.033	51.874	1.188	46.96	100.055
Grain-16_3	13	0.092	50.676	2.361	46.71	99.839
Grain-16_3	14	0.1	50.479	2.211	46.82	99.61
Grain-16_3	15	0.013	52.184	0.723	46.91	99.83
Grain-16_3	16	0.017	52.334	0.673	47.01	100.034
Grain-16_3	17	0.012	52.353	0.636	47	100.001
Grain-16_3	18	0.027	52.006	1.001	46.94	99.974
Grain-16_3	19	0.087	50.889	2.228	46.81	100.014
Grain-16_3	20	0.05	51.623	1.585	47.01	100.268
Grain-16_3	21	0.037	51.683	1.408	46.94	100.068
Grain-16_3	22	0.012	52.381	0.583	46.99	99.966
Grain-16_3	23	0.014	52.389	0.56	46.98	99.943
Grain-16_3	24	0.012	52.35	0.548	46.94	99.85
Grain-16_3	25	0.079	51.107	2.037	46.87	100.093
Grain-16_3	26	0.07	51.331	1.803	46.91	100.114
Grain-16_3	27	0.016	52.305	0.607	46.94	99.868
Grain-16_3	28	0.009	52.285	0.591	46.91	99.795
Grain-16_3	29	0.03	51.947	1.03	46.91	99.917
Grain-16_3	30	0.026	52.024	0.946	46.92	99.916
Grain-16_3	31	0.019	52.135	0.834	46.94	99.928
Grain-16_3	32	0.016	52.158	0.727	46.89	99.791
Grain-16_3	33	0.014	52.356	0.672	47.03	100.072
Grain-16_3	34	0.051	51.594	1.629	47.01	100.284
Grain-16_3	35	0.064	51.287	1.872	46.91	100.133
Grain-16_3	36	0.072	51.184	1.966	46.89	100.112
Grain-16_3	37	0.074	51.056	2.06	46.84	100.03
Grain-16_3	38	0.026	52.047	1.034	47	100.107
Grain-16_3	39	0.073	51.103	2.014	46.85	100.04
Grain-16_3	40	0.071	51.169	1.945	46.86	100.045
Grain-16_3	41	0.068	51.339	1.857	46.95	100.214
Grain-16_3	42	0.06	51.339	1.767	46.89	100.056
Grain-16_3	43	0.058	51.35	1.732	46.87	100.01
Grain-16_3	44	0.051	51.436	1.636	46.88	100.003
Grain-16_3	45	0.05	51.53	1.552	46.9	100.032
Grain-16_3	46	0.107	50.824	2.455	46.92	100.306
Grain-16_3	47	0.011	52.321	0.556	46.92	99.808
Grain-16_3	48	0.082	51.179	2.091	46.97	100.322
Grain-16_3	49	0.097	50.752	2.419	46.82	100.088
Grain-16_3	50	0.089	50.865	2.228	46.79	99.972
Grain-16_3	51	0.01	52.516	0.499	47.05	100.075
Grain-16_3	52	0.008	52.377	0.477	46.91	99.772
Grain-16_3	53	0.011	52.517	0.456	47.03	100.014
Grain-16_3	54	0.011	52.225	0.676	46.91	99.822
Grain-16_3	55	0.009	52.453	0.501	47	99.963
Grain-16_3	56	0.083	51.168	2.033	46.93	100.214
Grain-16_3	57	0.008	52.418	0.481	46.95	99.857
Grain-16_3	58	0.033	51.729	1.22	46.85	99.832
Grain-16_3	59	0.038	51.84	1.215	46.95	100.043
Grain-16_3	60	0.033	51.806	1.17	46.88	99.889
Grain-16_3	61	0.031	51.767	1.185	46.86	99.843
Grain-16_3	62	0.034	51.823	1.169	46.9	99.926
Grain-16_3	63	0.033	51.746	1.17	46.83	99.779
Grain-16_3	64	0.028	51.973	1.099	46.98	100.08
Grain-16_3	65	0.007	52.501	0.449	47	99.957
Grain-16_3	66	0.009	52.376	0.452	46.9	99.737
Grain-16_3	67	0.008	52.386	0.471	46.92	99.785
Grain-16_3	68	0.037	51.778	1.19	46.88	99.885
Grain-16_3	69	0.036	51.808	1.196	46.91	99.95
Grain-16_3	70	0.029	51.776	1.184	46.86	99.849
Grain-16_3	71	0.035	51.858	1.172	46.93	99.995
Grain-16_3	72	0.032	51.843	1.165	46.91	99.95
Grain-16_3	73	0.036	51.907	1.135	46.95	100.028
Grain-16_3	74	0.031	51.822	1.124	46.87	99.847
Grain-16_3	75	0.028	51.851	1.085	46.86	99.824
Grain-16_3	76	0.028	51.778	1.092	46.8	99.698
Grain-16_3	77	0.028	51.869	1.082	46.88	99.859
Grain-16_3	78	0.032	51.802	1.104	46.84	99.778
Grain-16_3	79	0.029	51.825	1.124	46.87	99.848
Grain-16_3	80	0.027	51.848	1.1	46.87	99.845
Grain-16_3	81	0.026	51.792	1.072	46.8	99.69
Grain-16_3	82	0.026	51.966	1.068	46.95	100.01
Grain-16_3	83	0.029	51.799	1.052	46.8	99.68
Grain-16_3	84	0.024	51.908	1.038	46.88	99.85
Grain-16_3	85	0.029	51.993	0.977	46.92	99.919
Grain-16_3	86	0.09	50.787	2.286	46.76	99.923
Grain-16_3	87	0.022	52.056	0.927	46.94	99.945
Grain-16_3	88	0.024	51.974	0.908	46.85	99.756
